# Supplementary material for: Multi-level block permutation
Source: Neuroimage. 2015 Dec;123:253–68. doi: 10.1016/j.neuroimage.2015.05.092 (PMC4644991; doi:10.1016/j.neuroimage.2015.05.092)
Supplement: Supplementary file 1 — Supplementary material. [file mmc1.zip]

Archive with 2 entries (2 files):
- SupplementaryMaterial.pdf
- supplmat.v1.tex
